# Supplementary material for: Investigation of Physiological Responses of Different Soybean Cultivars Under Drought Stress
Source: Plants (Basel). 2026 Feb 27;15(5):714. doi: 10.3390/plants15050714 (PMC12987021; doi:10.3390/plants15050714)
Supplement: Supplementary file 1 [file plants-15-00714-s001.zip]

Archive with 1 entries (1 files):
- plants-4152611-supplementary.pdf
